# Supplementary material for: Therapeutic benefit of combining calorie-restricted ketogenic diet and glutamine targeting in late-stage experimental glioblastoma
Source: Commun Biol. 2019 May 29;2:200. doi: 10.1038/s42003-019-0455-x (PMC6541653; doi:10.1038/s42003-019-0455-x)
Supplement: Supplementary file 4 — Supplementary Data 1 [file 42003_2019_455_MOESM4_ESM.xlsx]

## Sheet: Figure 1b
						Metabolic Management of Late-Stage Experimental Glioblastoma			Mukherjee et al
	FIGURE 1b
	SDUR	SD 0.1	SD 0.5	KDR	KDR 0.1	KDR 0.5			light score		% reduction
	3	3	2	3	2	2		SDUR	2.7	0.1	0
	3	2	2	3	2	1		SDURDON 0.1	2.2	0.16	0.5	18.5185
	3	2	2	3	2	1		SDURDON 0.5	1.5	0.2	1.2	44.4444
	3	2	1	3	2	0		KDR	2.2	0.2	0.5	18.5185
	3	2	1	2	2	0		KDRDON 0.1	1.8	0.16	0.9	33.3333
	3	2	1	2	1	0		KDR DON 0.5	0.7	0.32	2	74.0741
	3			2
	3			2
	2			2
	2			2
	2			1
	2			1
	2.66667	2.16667	1.5	2.16667	1.83333	0.666667
	0.492366	0.408248	0.547723	0.717741	0.408248	0.816497
	0.1	0.16	0.2	0.2	0.16	0.32

## Sheet: Figure 1c
	FIGURE 1c
		KDR	#1 A0	1.7 x 106
			#2 A2	3.2 x 106
			#4 B3	5.8 x 106
			#5 B4	4.2 x 106
		DON	#7 A1	1.3 x 105
			#8 A4	2 x 105
			#9 A5	2.1 x 105
			#10 A6	9.6 x 104
			#11 B0	8.5 x 104
			#12 B2	4.2 x 105
			#13 B5	1.3 x 105
			#14 B6	7.6 x 104

## Sheet: Figure 1f
			FIGURE 1f
								SDUR	SDURDON	KDR	KDRDON
							37				0		SDUR	SDURDON	KDR	KDRDON
		Comparison of Survival Curves					36				0		37	37	37	37
							36				0		22	27	27	27
		Log-rank (Mantel-Cox) test (recommended)					30				0		0	0	0	0
		Chi square	65.7				30				0		0	0	0	10
		df	3				30		1		0		15	10	10	0
		P value	< 0.0001				29		1		0
		P value summary	****				29		1		0		15	23	19.5	Undefined
		Are the survival curves sig different?	Yes				29		1	1
							23		1
		Logrank test for trend (recommended)					23		1	1	0
		Chi square	42.87				23		1		0
		df	1				23			1
		P value	< 0.0001				20			1
		P value summary	****				20		1	1
		Sig. trend?	Yes				19			1
							19
		Gehan-Breslow-Wilcoxon test					19		1	1
		Chi square	53.54				19			1
		df	3				18
		P value	< 0.0001				18			1
		P value summary	****				18
		Are the survival curves sig different?	Yes				16	1	1	1
							16	1
							16	1
							16	1
							15	1
							15	1
							15	1
							15	1
							15	1
							15	1
							14	1
							14	1
							14	1
							14	1
							14	1

## Sheet: Figure 2a and b
FIGURE 2a and 2b
			photon ex vivo
	control KDR	#1 A0	9.8x105	980000
		#2 A2	1.4 x 106	1400000
		#3 A3	2.3 x 106	2300000	1980000
		#4 B3	2.5 x 106	2500000	719444
		#5 B4	1.8 x 106	1800000	293712
		#6 B1	2.9 x 106	2900000
	DON	#7 A1	1.04 x 105	104000
		#8 A4	1.4 x 105	140000
		#9 A5	1.8 x 105	180000	162250
		#10 A6	1.2 x 105	120000	121723
		#11 B0	1.5 x 105	150000	43035.6
		#12 B2	4.5 x 105	450000
		#13 B5	8.8 x 104	88000
		#14 B6	6.6 x 104	66000
			ex vivo
		KGR	1980000	293712
		KGR DON	162250	43035.6

## Sheet: Figure 4a and b
	FIGURE 4a and b
			Sample							DON Method	DON Results						Qualifier (218.1 -> 116.2) Results
					Name	Data File	Type	Level	Acq. Date-Time	Exp. Conc.	RT	Resp.	MI	Calc. Conc.	Final Conc.	Accuracy	Ratio	MI
					Blank (70:30)	Agilent6460_0160.d	Blank		42688.6		6.05977	52.2174	FALSE	0.956321	0.956321		100.909	FALSE
					4.9nM DON standard	Agilent6460_0161.d	Cal	L1	42688.6	4.88281	6.05083	310.672	FALSE	5.68971	5.68971	116.525	70.1861	FALSE
					9.8nM DON standard	Agilent6460_0162.d	Cal	L2	42688.7	9.76562	6.08118	582.081	FALSE	10.6604	10.6604	109.162	98.4751	FALSE
					19.5nM DON standard	Agilent6460_0163.d	Cal	L3	42688.7	19.5312	6.05618	1064.7	TRUE	19.4991	19.4991	99.8354	95.5924	FALSE
					39nM DON standard	Agilent6460_0164.d	Cal	L4	42688.7	39.0625	6.05977	2304.39	FALSE	42.2031	42.2031	108.04	98.4452	FALSE
					78nM DON standard	Agilent6460_0165.d	Cal	L5	42688.7	78.125	6.07403	4571.88	FALSE	83.7304	83.7304	107.175	96.3903	FALSE
					156nM DON standard	Agilent6460_0166.d	Cal	L6	42688.7	156.25	6.03477	9014.51	FALSE	165.094	165.094	105.66	95.5641	FALSE
					312.5nM DON standard	Agilent6460_0167.d	Cal	L7	42688.7	312.5	6.04905	18353.5	FALSE	336.13	336.13	107.562	95.039	FALSE
					625nM DON standard	Agilent6460_0168.d	Cal	L8	42688.7	625	6.08475	37071.4	FALSE	678.935	678.935	108.63	95.4703	FALSE
					1.25uM DON standard	Agilent6460_0169.d	Cal	L9	42688.7	1250	6.04905	76524.2	FALSE	1401.48	1401.48	112.119	91.5833	FALSE
					2.5uM DON standard	Agilent6460_0170.d	Cal	L10	42688.7	2500	6.04192	148233	FALSE	2714.77	2714.77	108.591	91.4516	FALSE
					5uM DON standard	Agilent6460_0171.d	Cal	L11	42688.8	5000	6.03477	297555	FALSE	5449.49	5449.49	108.99	95.3546	FALSE
					10uM DON standard	Agilent6460_0172.d	Cal	L12	42688.8	10000	6.0312	529552	FALSE	9698.34	9698.34	96.9834	96.1574	FALSE
					Blank (70:30)	Agilent6460_0173.d	Blank		42688.8				FALSE					FALSE
					New Control Briain	Agilent6460_0174.d	Sample		42688.8		6.18827	1583.98	TRUE	29.0093	29.0093		565.355	FALSE
					Blank (70:30)	Agilent6460_0175.d	Blank		42688.8		6.11152	28.0071	FALSE	0.512929	0.512929			FALSE
					Control KGR	Agilent6460_0176.d	Sample		42688.8		6.16685	368.492	TRUE	6.74864	6.74864		129.738	FALSE
					Blank (70:30)	Agilent6460_0177.d	Blank		42688.8				FALSE					FALSE
					Control SDUR	Agilent6460_0178.d	Sample		42688.8		6.01157	36.3557	FALSE	0.665826	0.665826			FALSE
					Blank (70:30)	Agilent6460_0179.d	Blank		42688.8				FALSE					FALSE
					SDUR-1	Agilent6460_0180.d	Sample		42688.8		5.97765	641.822	TRUE	11.7545	11.7545		132.424	FALSE
					Blank (70:30)	Agilent6460_0181.d	Blank		42688.9				FALSE					FALSE
					SDUR-2	Agilent6460_0182.d	Sample		42688.9		6.03655	437.988	TRUE	8.02141	8.02141		34.5337	FALSE
					Blank (70:30)	Agilent6460_0183.d	Blank		42688.9				FALSE					FALSE
					KGR-1	Agilent6460_0184.d	Sample		42688.9		6.02763	1027.63	TRUE	18.8203	18.8203		17.3549	FALSE
					Blank (70:30)	Agilent6460_0185.d	Blank		42688.9				FALSE					FALSE
					KGR-2	Agilent6460_0186.d	Sample		42688.9		5.9955	1044.92	TRUE	19.1369	19.1369		39.5753	FALSE
					Blank (70:30)	Agilent6460_0187.d	Sample		42688.9				FALSE					FALSE
			Control (Non-tumor bearing) Brain
			Control M3 Brain-SDUR	0.665826		0.00332913
			Control M3 Brain-KGR	6.74864		0.0337432
			SDUR1	11.7545		0.0587723
			SDUR2	8.02141		0.040107	SDUR	0.0494397
			KGR1	18.8203		0.0941016	KGR	0.0948931
			KGR2	19.1369		0.0956845
			Plasma A5	5.81649		0.00933265
			Plasma B6	7.23905		0.000791461
		Metabolite	DON
		Blank_1	71834.8
		Blank_10	7943.14		Blank	17706.9	20646.1
		Blank_11	5705.13		SDR	52210.2	20678.6
		Blank_12	2651.07		SDR Tumor	39212.9	26497.9	71816.7
		Blank_2	26687		SDR Tumor + DON	108234	68893.3
		Blank_3	30630.5		KDR	49017.6	14841.6	67401.3
		Blank_4	0		KDR Tumor	36767.3	24439.8
		Blank_5	27603.2		KDR Tumor + DON	311139	68678.7
		Blank_6	26740.9
		Blank_7	6031.18		It should be SDUR not SDR
		Blank_8	2226.98
		Blank_9	4428.88
		DON_Std_1	11984130		0.0225018
		DON_Std_2	12132520
		DON_Std_3	11531750
		DON_Std_4	11947700
		KDR_Normal_NoDON_1	63699.8		SDUR Tumor + DON	108234	36417.6
		KDR_Normal_NoDON_2	34021.6
		KDR_Normal_NoDON_3	49331.4		KDR Tumor + DON	311139	243737
		KDR_Tumor_DON_1	233761
		KDR_Tumor_DON_2	364869
		KDR_Tumor_DON_3	334786			average	SEM
		KDR_Tumor_NoDON_1	53902.6		SDUR Tumor + DON	36417.6	36417
		KDR_Tumor_NoDON_2	8780.88		KDR Tumor + DON	243737	39651
		KDR_Tumor_NoDON_3	47618.4
		SDR_Normal_NoDON_1	30693.1
		SDR_Normal_NoDON_2	54004.1		KDR DON				SDUR DON
		SDR_Normal_NoDON_3	71933.4		233761	166359			177626	105809
		SDR_Tumor_DON_1	177626		364869	297468			107227	35410
		SDR_Tumor_DON_2	107227		334786	267385			39850.2	-31966.5
		SDR_Tumor_DON_3	39850.2		average	243737				36417.6
		SDR_Tumor_NoDON_1	50975.7		STD DEV	68678.7			SDV	68893.3
		SDR_Tumor_NoDON_2	8870		SEM	39651			SEM	36417
		SDR_Tumor_NoDON_3	57793.1

## Sheet: Figure 5a
	FIGURE 5a		experiment 1 and 2
	42838	tissue lysate
					pg/ml
		blank	0.071	0		mg protein/ml		pg/mg protein
		control	0.314	0.243	73.6364
		normal brain	0.068	-0.003	-0.909091	22.2		-0.04095
		sdur	0.097	0.026	7.87879	17.1		0.460748
		sdur2	0.091	0.02	6.06061	14.6		0.41511
		kdr1	0.092
		kdr2	0.074	0.003	0.909091	10.5		0.0865801
		kdr	0.087	0.016	4.84848	15.2		0.318979
		KD+DON	0.077	0.006	1.81818	14.6		0.124533
		KD+DON	0.071	0	0	15.3		0
		KD+DON	0.07	-0.001	-0.30303	14.5		-0.0208986
	42850	new lysate
		blank	0.078				pg/ml	pg/mg protein		mg/ml protein
		control	0.347			0.269	81.5152
		normal brain	0.086	0.083	0.0845	0.0065	1.9697	0.115187		17.1
		SDUR1	1.124	1.308	1.216	1.138	344.848	14.7371		23.4
		SDUR2	0.592	0.643	0.6175	0.5395	163.485	12.11		13.5
		A5	0.338	0.323	0.3305	0.2525	76.5152	2.72296		28.1
		KGR2	0.524	0.599	0.5615	0.4835	146.515	11.1844		13.1
		KDR	0.112	0.113	0.1125	0.0345	10.4545	0.490824		21.3
		KDR D1	0.111	0.105	0.108	0.03	9.09091	0.441306		20.6
		B0 K+DON	0.119	0.124	0.1215	0.0435	13.1818	0.991114		13.3
		D0 K+DON	0.126		0.126	0.048	14.5455	0.786241		18.5
		KD+DON	0.082	0.085	0.0835	0.0055	1.66667	0.123457		13.5
		A2	0.112	0.12	0.116	0.038	11.5152	0.590521		19.5

## Sheet: Figure 5b
Fig 5b		Glucose ketone and GKI
	glucose	ketone combined	GKI	glucose combined		ketone combined		GKI		glucose	ketone	GKI
	7.5	0.5	15	86	4.77778	1.8		2.65432		4.77778	1.8	2.65432
	8.77778	0.6	14.6296	92	5.11111	1.5		3.40741		5.11111	1.5	3.40741
	7.61111	0.4	19.0278	86	4.77778	1.2		3.98148		4.77778	1.2	3.98148
	10	0.7	14.2857	124	6.88889	0.8		8.61111	KDR	6.88889	0.8	8.61111			glu	ket	GKI
	9.27778	1	9.27778	73	4.05556	1.5		2.7037		4.05556	1.5	2.7037		SDUR	8	0.7	15	0.6	0.09	2.9
	8.5	0.4	21.25	101	5.61111	1.1		5.10101		5.12222	1.36	4.2716		KDR	5.1	1.4	4	0.4	0.17	1
	4.27778	1.4	3.05556	138	7.66667	0.9		8.51852		1.06022	0.378153	2.48678		DON	5.7	1.3	6	0.5	0.3	2
	7.61111	0.7	10.873	99	5.5	0.5		11		0.4	0.17	1.1
	5.77778	0.9	6.41975	95	5.27778	2.4		2.19907
	11	0.3	36.6667	78	4.33333	1.6		2.70833		5.61111	1.1	5.10101
										7.66667	0.9	8.51852			0.009191		0.0593705
	8.03333	0.69	15.0486		5.4	1.33		5.0885	DON	5.5	0.5	11			0.0304372
	1.96701	0.33483	9.3774		1.1169	0.549848		3.14109		5.27778	2.4	2.19907
	0.6	0.09	2.9		0.35	0.15		0.9		4.33333	1.6	2.70833			0.0593705
										5.67778	1.3	5.90539
					0.00513044					1.22058	0.731437	3.78776
						0.00513044				0.5	0.3	1.7
	glucose	0.00170789
	ketone	0.00561486
	GKI	0.005		8	0.6
				5.4	0.35
				0.69	0.09
				1.33	0.15
				15	2.9
				5	0.9

## Sheet: Figure 6b
	Fig 6b	Iba-1 blot

## Sheet: Figure 7a and b
	FIGURE 7a and b
					brain weight
	C1	1.3 x108	130000000		0.706		297500000	8.98494e+07
	C2	3.2 x 108	320000000		0.803		1.85286e+08	7.42694e+07
	C3	5.4 x 108	540000000		0.865		2.41667e+07	4.52708e+06
	C4	2 x 108	200000000		0.724
			297500000	1.79699e+08	0.7745	0.0735867	0.035
	KDR B0	4.5 x 108	450000000	8.98494e+07	0.705
	KDR A1	7.8 x107	78000000		0.582
	KDR C2	4.9x107	49000000		0.486
	KDR B2	3.0x107	30000000		0.539
	KDR D0	1x108	100000000		0.613
	KDR E2	1x108	100000000		0.526
	KDR C3	4.9x108	4.9e+08		0.549
			1.85286e+08	1.96498e+08	0.571429	0.0714116	0.0265	0.77	0.035
	KDON A0	3.2x107	32000000	7.42694e+07				0.57	0.0265
	KDON B3	1.3x107	13000000		0.583			0.54	0.0179
	KDON C0	2.9x107	29000000		0.545
	KDON D3	1.4 x107	14000000		0.515			0.0015086	AL vs KD
	KDON E1	4x107	40000000		0.546
	KDON D1	1.7x107	17000000		0.49
			2.41667e+07	1.1089e+07	0.5358	0.0351667	0.0179
				4.52708e+06

## Sheet: Figure 7d
		FIGURE 7d
				SDUR	SDURDON	KDR	KDRDON
			24				1
			23				0
			22				1
			21				1
			20				1
			19				0
			18				1
			18		1
			18			1
			18		1
			18		1
			17			1
			17		1		1
			16				1
			16		1	1	1
			15			1
			14		1	1
			13	1
			12	1	1	1
			12	1
			11	1
			11	1
			10	1
				1	2	3	4	5	6	7	8	9	10	11	12	13	14	15	16	17	18	19
			SDUR	6	6	6	6	6	6	6	6	6	5	3	1	0	0	0	0	0	0	0
			SDURDON	7	7	7	7	7	7	7	7	7	7	7	6	6	5	5	4	3	0	0
			KDR	6	6	6	6		6	6	6	6	6	6	5	5	4	3	2	1	0	0
			KDRDON	8	8	8	8	8	8	8	8	8	8	8	8	8	8	8	6	5	4	4
				Day	SD-UR	SD-UR + DON	KD-R	KD-R + DON
				1	100	100	100	100
				1.999	100	100	100	100
				2	100	100	100	100
				2.999	100	100	100	100
				3	100	100	100	100
				3.999	100	100	100	100
				4	100	100	100	100
				4.999	100	100	100	100
				5	100	100	100	100
				5.999	100	100	100	100
				6	100	100	100	100
				6.999	100	100	100	100
				7	100	100	100	100
				7.999	100	100	100	100
				8	100	100	100	100
				8.999	100	100	100	100
				9	100	100	100	100
				9.999	100	100	100	100
				10	83.33	100	100	100
				10.999	83.33	100	100	100
				11	50	100	100	100
				11.999	50	100	100	100
				12	16.666	85.7143	83.33	100
				12.999	16.666	85.7143	83.33	100
				13	0	85.7143	83.33	100
				13.999		85.7143	83.33	100
				14		71.4286	66.666	100
				14.999		71.4286	66.666	100
				15		71.4286	50	100
				15.999		71.4286	50	100
				16		57.1429	33.33	75
				16.999		57.1429	33.33	75
				17		42.8571	16.666	62.5
				17.999		42.8571	16.666	62.5
				18		0	0	50
				18.999				50
				19				50
				19.999				50
				20				37.5
				20.999				37.5
				21				25
				21.999				25
				22				25
				22.999				25

[truncated: 1 more sheets: Sup Figure 2]
